# Supplementary material for: Partial loss of interleukin 2 receptor gamma function in pigs provides mechanistic insights for the study of human immunodeficiency syndrome
Source: Oncotarget. 2016 Jul 24;7(32):50914–26. doi: 10.18632/oncotarget.10812 (PMC5239447; doi:10.18632/oncotarget.10812)
Supplement: Supplementary file 2 [file oncotarget-07-50914-s002.xlsx]

## Sheet: Table S5
Supplementary Table S5: Primer list for Real-Time RT-PCR
Gene		Primer sequence
IL2Ralpha	Forward	AAA TGC CAC GTT CAA GAT CC
	Reverse	GTT TCC CCT GCA GAT CAT GT
IL2Rbeta	Forward	TCA CCA ACC AGG GYT ACT TC
	Reverse	CAG CAG GYC ATC CCT GGY C
IL2Rgamma	Forward	GAC CAC TGT TTG GAG CAC CT
	Reverse	CCT TTA TCC CCA CTT GCT CA
GATA3	Forward	ACA GAC CCC TGA CCA TGA AG
	Reverse	GGA GAT GTG GCT GAG AGA GG
EOMES	Forward	ACT GGT TCC CAC TGG ATG AG
	Reverse	GCA ATG AAC TGC GTT TCT GA
NKp30	Forward	ATC CTG TGC TCT CTG GGT GT
	Reverse	GTC CCA TTC CTC ACC TCC TT
ETS1	Forward	CCT CCT ACG ACA GCT TCG AC
	Reverse	AGA AAC TGC CAC AGC TGG AT
MCM4	Forward	CGA CGA GTT CGA CAA GAT GA
	Reverse	GGC AGC TGG ATG TTT TCA AT
TBX21	Forward	GGA CCC AAC TGT CAA TTG CT
	Reverse	TCA TGC TGA CAG CTC GAA AT
CX3CR1	Forward	TGG ATG AGG CTC AGA CAC AG
	Reverse	CCA TCC CAA AGG AAG TCT GA
PU.1	Forward	GGA TCT CTA CCA ACG CCA AA
	Reverse	ACT CTG CAG CTC CGT GAA GT
E2A	Forward	TTC CTT CCA GGT TGG TTC AG
	Reverse	ACA TGT CTC TAG CGG GGT CA
EBF1	Forward	TTG GGA TTC AGG AAA GCA TC
	Reverse	AGT TGG ATT TCC GCA GAT TG
BCL6	Forward	GCA ATT TCC CAA ACA TGG AG
	Reverse	TCG TTT GTG AAC TCC ACC AG
STAT3	Forward	AGC TGC ACC TGA TCA CCT TT
	Reverse	AGT TCA CGT TCT TGG GGT TG
T-bet	Forward	GGA CCC AAC TGT CAA TTG CT
	Reverse	GCT GAG GGC AGA AAT GTA GG
BLIMP1	Forward	TTC AAT TGT GAG CCA AAC CA
	Reverse	GGT CTC CAC CTT TGT TCC AA
STAT4	Forward	ACC ATT CGC TGA CAT CCT TC
	Reverse	TCC CCT TTC TGT TGG TCT TG
Bmi1	Forward	AGG TGT TCC CTC CAC CTC TT
	Reverse	TAC GGA CGA TTT TCG AGG TC
MBD2	Forward	GAG ACT GCG GAA TGA TCC TC
	Reverse	TGA CGT GGC TGT TCA TTC AT
XBP1	Forward	ACT GCC AGA GAC CGA AAG AA
	Reverse	CCA AGC GCT GTC TTA ACT CC
ABL1	Forward	CAG AAT AGG GGA AAG GCA CA
	Reverse	GCT GCC TCT TTG ATG GAC TC
CD8a	Forward	CAA GCT GTC CCT GGC TCT AC
	Reverse	TGT CAT TGG CCT TGT AAC CA
FLT3LG	Forward	GAT GGG ACA GCT CAA GAC
	Reverse	AAG ACT ATC TCG GTG TTG AC
IL7	Forward	CAA CTG CAC CAG CAA GGT TA
	Reverse	GAA ACA CAA GTC CCC CTG TC
LTB	Forward	CGT TAA TAT CAG TCA CCC CGA T
	Reverse	TCC TCA GCC CAC CAT CAC
CCL2	Forward	TGC TGC TAT ACA CTT ACC
	Reverse	TGC TTC TTT AGG ACA CTT
IFNG	Forward	TAA CCA GGC CAT TCA AAG GA
	Reverse	TTC AGT TTC CCA GAG CTA CCA
STAT1	Forward	AGC AAG CGT AAC CTT CAG GA
	Reverse	GAA TCT CTG GGC ATT TTC CA
JAK3	Forward	CTC TCC CCA GCT GTG ATT TC
	Reverse	AGG AAA ATG AGC GTG TTT GG
CEACAM1	Forward	AAC CCA GAA CCC AGT GAG TG
	Reverse	CTC TGC GAG CAG TAG GCT CT
PTEN	Forward	TAT CAA GAG GAT GGA TTC G
	Reverse	TTG GCG GTA TCA TAA TGT
HIFa1	Forward	TGC TCA TCA GTT GCC ACT TC
	Reverse	TCC TCA CAC GCA AAT AGC TG
IL2	Forward	ACC TCA ACT CCT GCC ACA AT
	Reverse	TGA AGT AGG TGC ACC GTT TG
IL13	Forward	TGG CCC AGT TCG TAA AAG AC
	Reverse	CCC CAG TGA GTT CCT GAC AT
CD4	Forward	TTC CAC TGC TGT CTC TTG
	Reverse	TAC CAG GCA TCT GTG ACT A
GNRH1	Forward	AGC CAA CAC TGG TCC TAT GG
	Reverse	CTT TGG CCA TCT CTT GGA AA
IL4	Forward	GCA TGT ACC AGC AAC TTC
	Reverse	CTG TGA GAA TGT TCA AGG TT
DNM1	Forward	TGC AAG GGG AAG AAA TTC AC
	Reverse	TGG AGA GAT TCC CTT GTT GG
DNM2	Forward	GCT CGG TTT GAC CAC TGT AAG
	Reverse	ACC AGA AGC GTC TTC CCT TTA
CD5	Forward	TCA AGA GCC AGA CCC TCT GT
	Reverse	AGA AGG TCA CAT CCG TGG TC
IL21	Forward	GCC CAT AAA TCA AGC TTC CA
	Reverse	CAG CAA TTC AGG GTC CAA GT

## Sheet: Table S7
Supplementary Table S7: Cellular component in thymus
Cellular component	Genes
Plasma membrane	ATP1B1, ADORA3, PEAR1, GPR125, IL6ST, SLC9A4, AIF1, SNCA, PTGS1, BTC, LPAR3, AQP1, APP, FAP, KCNK5, SERPINE1, FAS, ADAM8, MUC13, HTR1F, CDH24, SYK, F11R, CD3G, MYH1, MAGI1, CD3D, CD3E, CRYAB, EFNB2, LIFR, CD40, SIRPA, PDCD1LG2, CCR9, CD36, CCR6, PARP14, RAB13, ENPP1, PTH1R, CACNB1, BCL2L1, CD74, SLC29A1, SLC11A1, HCRTR1, LAMB1, TYROBP, CFB, SMAD7, PCDH15, KDR, EPHA4, ADAP2, SEMA6D, NTRK2, GRK5, C…
Plasma membrane part	GNA14, ATP1B1, MPZL1, ADORA3, OCLN, GPR125, IL6ST, AIF1, TLR2, LPAR3, TLR3, TLR4, JAG1, IL15, AQP1, VCL, APP, SLC2A4, ANK3, PDE4A, KCNK5, MS4A2, FAS, SLC4A4, ADAM8, CDH24, HTR1F, SYK, EGFR, F11R, CD3G, MYH1, MAGI1, CD3D, CD3E, EFNB2, LIFR, CD40, IRS1, CCR9, THBD, CD36, CCR6, GPR56, RAB13, GBP1, FRAS1, CAV2, SLC38A3, CAV1, ENPP1, PTH1R, CACNB1, KLRK1, ITGB3, BCL2L1, TTC8, PCDHAC2, CD74, SLC29A1, K…
Extracellular region	EDN3, A2M, IL6ST, IL18, MMP9, BTC, PGLYRP1, FGF10, POSTN, JAG1, IL15, CXCL12, C1QC, IL10, MMRN2, VCL, CXCL10, CFP, APP, APOA1, APOD, IFNG, SERPINE1, CFH, PLA1A, FAS, MUC13, IL1A, MATN2, EGFR, CRISP3, C2CD2, STC2, SCUBE3, SPARCL1, LIFR, MGP, SERPING1, CD40, PDCD1LG2, C1QA, RETN, C1QB, THBD, VEGFA, COL1A2, ADAMTS1, STC1, COL1A1, FGFR2, FRAS1, RBP4, CCL2, ENPP1, CLU, CCL8, CCL5, CCL4, PCDHAC2, FGL2,…
Extracellular region part	EDN3, A2M, IL6ST, MMP9, IL18, BTC, FGF10, POSTN, IL15, CXCL12, IL10, MMRN2, CXCL10, CFP, APOA1, APOD, IFNG, CFH, IL1A, MATN2, EGFR, CRISP3, SCUBE3, SPARCL1, MGP, SERPING1, C1QA, C1QB, RETN, THBD, VEGFA, COL1A2, ADAMTS1, STC1, COL1A1, FRAS1, RBP4, CCL2, ENPP1, CLU, CCL8, CCL5, CCL4, FGL2, LAMB1, EGF, ENTPD1, PLAT, LGALS8, PCDH15, PMF1, TNFSF10, LAMA4, NPY, BMP7, BMP5, IGFBP7, SLC1A3, GPX3, SEPP1, …
Integral to plasma membrane	KCNJ15, ATP1B1, MPZL1, ADORA3, CLDN4, CD8A, IL6ST, TLR2, TLR3, LPAR3, GJA1, ANPEP, TLR4, JAG1, IL15, SYNGR1, AQP1, EDNRA, EDNRB, APP, SLC2A4, KCNK5, CXCR6, ATP8B1, TPO, MS4A2, IL13RA1, SLC4A4, ADAM8, IFNGR2, HTR1F, CCRL1, GHR, RAMP2, SIT1, CD3G, CD3E, EFNB2, LIFR, PCDH7, CD40, IRS1, CD163, CCR9, ACVR2A, FOLH1, CCR6, CD36, THBD, GPR56, SGCE, CAV2, SLC38A3, CAV1, PTH1R, RHBG, KLRK1, ITGB3, GPR1, PC…
Extracellular space	EDN3, A2M, IL6ST, IGFBP7, MMP9, IL18, BTC, FGF10, IL15, CXCL12, IL10, MMRN2, CXCL10, CFP, APOA1, APOD, IFNG, GPX3, CFH, SEPP1, IL1A, GHR, EGFR, MGP, SERPING1, SLIT2, C1QA, RETN, C1QB, THBD, TNFSF13B, VEGFA, COL1A2, NPPC, STC1, RBP4, CCL2, SORD, ENPP1, C3, CXCL2, CLU, CXCL9, CCL8, SFTPA1, SFN, CCL5, CCL4, VCAM1, FGL2, C2, THBS1, EGF, PLAT, IL4, SELP, IGF1, CCL19, LGALS8, PCDH15, IGF2, PMF1, ADIPOQ…
Extracellular matrix	FRAS1, MMP9, LUM, TNC, POSTN, DCN, SFTPA1, MMRN2, COL17A1, SLC1A3, COL7A1, COL27A1, LAMB1, ENTPD1, THBS1, MATN2, FLRT3, FLRT2, CRISP3, SCUBE3, SPARCL1, COL15A1, MGP, NTNG2, COL5A3, WNT2B, VWF, LAMA4, AMBN, KAZALD1, VEGFA, COL1A2, ADAMTS1, COL1A1, BMP7
External side of plasma membrane	FRAS1, CD8A, GPR125, IL6ST, KLRK1, TLR2, TLR4, ITGB3, CD74, VCAM1, IL12RB1, SLC2A4, CD2, MS4A2, IL2RG, CD4, FAS, THBS1, LAG3, SELP, CD3E, CD40, VWF, CD80, CD274, SORT1
Platelet alpha granule	SELP, A2M, CLU, IGF1, SERPING1, ITGB3, VWF, CD9, APP, CD36, VEGFA, THBS1, EGF
T cell receptor complex	CD3G, CD8A, CD3D, CD3E, CD247, CD4, SYK
